# Supplementary material for: Development and validation of the Self-Harm Screening Inventory (SHSI) for adolescents
Source: PLoS One. 2022 Feb 10;17(2):e0262723. doi: 10.1371/journal.pone.0262723 (PMC8830763; doi:10.1371/journal.pone.0262723)
Supplement: S2 Table — (XLSX) [file pone.0262723.s002.xlsx]

## Sheet: test-retest-final
school	year	gender	age	region	T1_KSHDI_1	T1_KSHDI_2	T1_KSHDI_3	T1_KSHDI_4	T1_KSHDI_6	T1_KSHDI_7	T1_KSHDI_15	T1_KSHDI_17	T1_KSHDI_19	T1_KSHDI_20	T1_KSHDI_Total	T2_KSHDI_1	T2_KSHDI_2	T2_KSHDI_3	T2_KSHDI_4	T2_KSHDI_6	T2_KSHDI_7	T2_KSHDI_15	T2_KSHDI_17	T2_KSHDI_19	T2_KSHDI_20	T2_KSHDI_Total
4	4	1	15	3	0	0	0	0	0	0	0	0	0	0	0	0	0	0	0	0	0	0	0	0	0	0
4	4	2	15	3	0	0	0	0	0	0	0	0	0	0	0	0	0	0	0	0	0	0	0	0	0	0
4	4	1	15	3	0	0	0	0	0	0	0	0	0	0	0	0	0	0	1	0	0	0	0	0	0	1
4	4	2	15	3	0	0	1	1	0	0	0	0	0	0	2	0	0	1	0	0	0	0	0	0	0	1
4	3	2	14	3	0	0	0	0	0	0	0	0	0	0	0	0	0	0	0	0	0	0	0	0	0	0
7	1	1	12	1	0	0	0	0	0	0	0	0	0	0	0	0	0	1	0	0	0	0	0	0	0	1
4	4	1	15	3	0	0	1	1	1	0	0	0	0	0	3	0	0	1	1	1	0	0	0	0	0	3
4	3	1	14	3	0	1	0	0	0	1	0	1	0	0	3	0	0	0	0	0	0	0	0	0	0	0
4	3	1	14	3	0	0	1	1	0	0	0	0	0	0	2	0	0	0	0	0	0	0	0	0	0	0
4	4		15	3	0	0	1	0	0	0	0	0	0	0	1	0	0	0	0	0	0	0	0	0	0	0
4	4	2	15	3	0	0	1	1	0	0	0	0	0	0	2	0	0	1	1	0	0	0	0	0	0	2
4	4	2	15	3	0	0	0	0	0	0	0	0	0	0	0	0	0	0	0	0	0	0	0	0	0	0
4	3	1	14	3	0	0	0	0	0	0	0	0	0	0	0	0	1	1	0	0	0	0	0	0	0	2
4	4	1	15	3	0	0	1	0	0	0	0	0	0	0	1	0	0	0	0	0	0	0	0	0	0	0
4	4	2	15	3	0	1	1	0	1	1	1	1	0	1	7	0	1	1	1	0	1	0	1	0	0	5
4	4		15	3	0	0	0	0	0	0	0	0	0	0	0	0	0	1	0	0	0	0	0	0	0	1
4	4	1	15	3	0	0	1	1	0	0	0	0	0	0	2	0	0	1	1	0	0	0	0	0	0	2
6	4	1	15	1	0	0	0	0	0	0	0	0	0	0	0	0	0	0	0	0	0	0	0	0	0	0
5	3	2	14	4	0	1	1	0	1	1	1	1	0	0	6	0	1	1	0	0	1	0	1	0	0	4
5	2	2	12	4	0	0	1	0	0	0	0	0	0	0	1	0	0	0	0	0	0	0	0	0	0	0
6	2		13	1	0	0	1	1	0	0	0	0	0	0	2	0	0	0	0	1	0	0	0	0	0	1
5	2	2	13	4	0	0	0	0	0	0	0	0	0	0	0	0	0	0	0	0	0	0	0	0	0	0
5	3	1	14	4	0	0	1	1	0	0	0	0	0	0	2	0	0	1	1	1	0	0	0	1	0	4
5	2	2	13	4	0	0	0	0	0	0	0	0	0	0	0	0	0	0	0	0	0	0	0	0	0	0
5	3	2	14	4	0	0	1	0	0	0	0	0	1	0	2	0	0	0	0	0	0	0	0	0	0	0
5	3	2	14	4	0	1	1	1	1	1	0	1	1	0	7	0	1	1	1	1	1	0	1	1	0	7
5	3	2	14	4	0	0	0	0	0	0	0	0	0	0	0	0	0	0	0	0	0	0	0	0	0	0
1	4	2	15	3	0	0	0	1	0	0	0	0	0	0	1	0	0	0	0	0	0	0	0	0	0	0
1	4	1	15	3	0	0	0	0	0	0	0	0	0	0	0	1	0	0	0	0	0	0	0	0	0	1
1	3	2	14	3	0	0	0	0	0	0	0	0	0	0	0	0	0	0	0	0	0	0	0	0	0	0
1	3	1	14	3	0	0	0	0	0	0	0	0	0	0	0	0	0	0	0	0	0	0	0	0	0	0
1	3	1	14	3	0	0	0	0	0	0	0	0	0	0	0	0	0	0	0	0	0	0	0	0	0	0
1	3	2	14	3	1	0	0	0	0	0	0	0	0	0	1	0	0	0	0	0	0	0	0	0	0	0
1	3	1	13	3	0	0	1	1	0	0	0	0	0	0	2	0	0	0	0	0	1	0	0	0	0	1
1	2	2	13	3	0	0	0	0	0	0	0	0	0	0	0	0	0	0	0	0	0	0	0	0	0	0
1	3	2	14	3	0	0	1	0	0	0	0	0	0	0	1	0	0	1	0	0	0	0	0	0	0	1
1	4	1	14	3	0	0	0	0	0	0	0	0	0	0	0	0	0	0	0	0	0	0	0	0	0	0
1	3	1	14	3	0	0	1	0	0	0	0	0	0	0	1	0	0	0	0	0	0	0	0	0	0	0
1	4	1	14	3	0	0	0	0	0	0	0	0	0	0	0	0	0	0	0	0	0	0	0	0	0	0
1	3	1	14	3	0	0	0	0	0	0	0	0	0	0	0	0	0	0	0	0	0	0	0	0	0	0
1	4	2	15	3	0	0	1	0	0	0	0	0	0	0	1	0	1	0	0	0	0	0	0	0	0	1
1	4	1	15	3	0	0	0	1	0	0	0	0	0	0	1	1	0	0	0	0	0	0	0	0	0	1
1	4	1	15	3	0	0	0	0	0	0	0	0	0	0	0	0	0	0	0	0	0	0	0	0	0	0
1	2	1	12	3	0	0	0	0	0	0	0	0	0	0	0	0	0	0	0	0	0	0	0	0	0	0
1	2	1	13	3	0	0	0	0	0	0	0	0	0	0	0	0	0	0	0	0	0	0	0	0	0	0
1	4	1	15	3	0	0	0	0	0	0	0	0	0	0	0	0	0	0	0	0	0	0	0	0	0	0
1	4	1	15	3	0	0	0	0	1	0	0	0	0	0	1	0	0	0	0	0	0	0	0	0	0	0
1	2	2	12	3	0	0	0	0	0	0	0	0	0	0	0	0	0	0	0	0	0	0	0	0	0	0
1	2	2	13	3	0	0	0	0	0	0	0	0	0	0	0	0	0	0	0	0	0	0	0	0	0	0
1	4	1	15	3	0	0	0	0	0	0	0	0	0	0	0	0	0	0	0	0	0	0	0	0	0	0
1	3	1	14	3	0	0	0	0	0	0	0	0	0	0	0	0	0	0	0	0	0	0	0	0	0	0
1	4	1	15	3	0	0	0	0	0	0	0	0	0	0	0	0	0	0	0	0	0	0	0	0	0	0
1	2	2	13	3	0	0	0	0	0	0	0	0	0	0	0	0	0	0	0	0	0	0	0	0	0	0
1	2	2	13	3	0	0	1	0	0	0	0	0	0	0	1	0	0	1	1	1	0	0	0	0	0	3
1	4	1	15	3	0	0	1	1	1	0	0	0	0	0	3	0	0	1	1	1	0	0	0	0	0	3
1	2	2	13	3	0	0	0	0	0	0	0	0	0	0	0	0	0	0	0	0	0	0	0	0	0	0
1	3	2	14	3	1	1	0	0	0	1	0	1	0	0	4	1	1	0	0	0	1	1	1	1	0	6
1	2	2	13	3	1	1	1	1	1	1	0	1	1	0	8	1	1	1	1	1	1	1	1	1	0	9
1	2	2	13	3	0	0	0	0	0	0	0	0	0	0	0	0	0	0	0	0	0	0	0	0	0	0
1	4	2	15	3	0	0	1	1	0	0	0	0	0	0	2	0	0	1	1	0	0	0	0	0	0	2
1	4	2	14	3	0	1	1	1	1	0	0	1	0	0	5	0	0	0	0	0	0	0	0	0	0	0
1	2	2	13	3	0	0	0	0	0	0	0	0	0	0	0	0	0	0	0	0	0	0	0	0	0	0
1	4	2	14	3	0	0	1	0	0	0	0	0	0	0	1	0	0	1	0	0	0	0	0	0	0	1
1	2	2	13	3	0	1	1	0	0	0	0	0	0	0	2	0	0	0	0	0	0	0	0	0	0	0
1	2	2	13	3	0	0	0	0	0	0	0	0	0	0	0	0	0	0	0	0	0	0	0	0	0	0
1	4	2	15	3	0	0	0	0	0	0	0	0	0	0	0	1	0	0	0	0	0	0	0	0	0	1
1	2	2	13	3	0	0	0	0	0	0	0	0	0	0	0	0	0	0	0	0	0	0	0	0	0	0
1	3	2	14	3	0	0	0	0	0	0	0	0	0	0	0	0	0	0	0	0	0	0	0	0	0	0
1	4	2	15	3	0	0	0	0	0	0	0	0	0	0	0	0	0	0	0	0	0	0	0	0	0	0
1	4	2	15	3	0	0	0	0	0	0	0	0	0	0	0	0	0	0	0	0	0	0	0	0	0	0
1	4	2	14	3	0	0	1	1	0	0	0	0	0	0	2	0	0	1	0	0	0	0	0	0	0	1
1	3	1	14	3	0	0	1	0	0	0	0	0	0	0	1	0	0	0	0	0	0	0	0	0	0	0
1	4	1	15	3	0	0	1	1	0	0	0	0	0	0	2	0	0	1	1	0	0	0	0	0	0	2
1	3	2	14	3	0	0	0	0	0	0	0	0	0	0	0	0	0	0	0	0	0	0	0	0	0	0
8	2	2	13	2	0	0	1	0	0	0	0	0	0	0	1	0	0	1	0	0	0	0	0	0	0	1
8	2	2	13	2	0	0	1	0	0	0	0	0	0	0	1	0	0	0	0	0	0	0	0	0	0	0
8	2	2	13	2	0	0	1	1	0	0	0	0	0	0	2	0	0	1	0	0	0	0	0	0	0	1
8	2	2	13	2	0	0	0	0	0	0	0	0	0	0	0	0	0	0	0	0	0	0	0	0	0	0
8	2	2	13	2	0	0	0	1	0	0	0	0	0	0	1	0	0	0	0	0	0	0	0	0	0	0
8	2	2	13	2	0	0	0	0	0	0	0	0	0	0	0	0	0	0	0	0	0	0	0	0	0	0
8	2	2	13	2	0	0	0	0	0	0	0	0	0	0	0	0	0	0	0	0	0	0	0	0	0	0
8	2	2	13	2	0	0	0	0	0	0	0	0	0	0	0	0	0	0	0	0	0	0	0	0	0	0
8	2	2	13	2	0	0	1	0	0	0	0	0	0	0	1	0	0	0	0	0	0	0	0	0	0	0
8	2	1	13	2	0	0	1	1	0	0	0	0	0	0	2	0	0	0	0	0	0	0	0	0	0	0
8	2	2	13	2	0	0	0	1	0	0	1	0	0	0	2	0	1	0	1	0	0	1	1	1	0	5
8	2	2	13	2	0	0	1	0	0	0	0	0	0	0	1	0	0	1	1	0	0	0	0	0	0	2
8	2	1	13	2	0	0	0	0	0	0	0	0	0	1	1	0	0	0	1	0	0	0	0	0	0	1
8	2	2	13	2	0	0	1	1	0	0	0	0	0	0	2	0	0	1	1	0	0	0	0	0	0	2
8	2	2	13	2	0	0	0	0	0	0	0	0	0	0	0	0	0	1	0	1	0	0	0	0	0	2
8	2	2	13	2	0	0	0	0	0	0	0	0	0	0	0	0	0	0	0	0	0	0	0	0	0	0
8	2	2	13	2	0	0	0	0	0	0	0	0	0	0	0	0	0	0	0	0	0	0	0	0	0	0
8	2	1	13	2	0	0	0	0	0	0	0	0	0	0	0	0	0	0	0	0	0	0	0	0	0	0
8	2	2	13	2	0	0	0	0	0	0	0	0	0	0	0	0	0	0	0	0	0	0	0	0	0	0
8	2	2	13	2	0	0	0	0	0	0	0	0	0	0	0	0	0	0	0	0	0	0	0	0	0	0
8	2	2	13	2	0	0	0	0	0	0	0	0	0	0	0	0	0	0	0	0	0	0	0	0	0	0
8	2	1	13	2	0	0	0	0	0	0	0	0	0	0	0	0	0	0	0	0	1	0	0	0	0	1
8	2	2	13	2	0	1	0	0	0	0	0	1	0	0	2	0	1	0	0	0	1	0	0	0	0	2
